# Supplementary material for: Pharmacogenetic Analysis of the MIR146A rs2910164 and MIR155 rs767649 Polymorphisms and Response to Anti-TNF Treatment in Patients with Crohn’s Disease and Psoriasis
Source: Genes (Basel). 2023 Feb 9;14(2):445. doi: 10.3390/genes14020445 (PMC9957441; doi:10.3390/genes14020445)
Supplement: Supplementary file 1 [file genes-14-00445-s001.zip]

Archive with 1 entries (1 files):
- genes-2108310-supplementary.pdf
